# Supplementary material for: TRPV1 Activation Is Associated with Improved Mitochondrial Function and Cardioprotection in Experimental Hypertension
Source: Molecules. 2026 Jun 23;31(13):2212. doi: 10.3390/molecules31132212 (PMC13363412; doi:10.3390/molecules31132212)
Supplement: Supplementary file 1 [file molecules-31-02212-s001.zip]

Archive with 1 entries (1 files):
- molecules-4328636-supplementary.pdf
